# Supplementary material for: First record of the cimicomorphan family Plokiophilidae (Hemiptera, Heteroptera) from China, with description of a new species of Plokiophiloides
Source: Zookeys. 2021 Mar 5;1021:145–57. doi: 10.3897/zookeys.1021.56599 (PMC7954777; doi:10.3897/zookeys.1021.56599)
Supplement: XML Treatment for Plokiophiloides [file zookeys.1021.56599-treatment1.xml]

<!DOCTYPE tp:taxon-treatment
  PUBLIC "-//TaxonX//DTD Taxonomic Treatment Publishing DTD v0 20100105//EN" "tax-treatment-NSO.dtd">
<tp:taxon-treatment xmlns:tp="http://www.plazi.org/taxpub"><tp:treatment-meta><kwd-group><label>Taxon classification</label><kwd><named-content xmlns:xlink="http://www.w3.org/1999/xlink" content-type="kingdom">Animalia</named-content></kwd><kwd><named-content xmlns:xlink="http://www.w3.org/1999/xlink" content-type="order">Hemiptera</named-content></kwd><kwd><named-content xmlns:xlink="http://www.w3.org/1999/xlink" content-type="family">Plokiophilidae</named-content></kwd></kwd-group><mixed-citation publication-type="journal"><person-group><name><surname>Luo</surname><given-names>Jiuyang</given-names></name><name><surname>Peng</surname><given-names>Yanqiong</given-names></name><name><surname>Xie</surname><given-names>Qiang</given-names></name></person-group><article-title>First record of the cimicomorphan family <tp:taxon-name><tp:taxon-name-part taxon-name-part-type="family">Plokiophilidae</tp:taxon-name-part></tp:taxon-name> (<tp:taxon-name><tp:taxon-name-part taxon-name-part-type="order">Hemiptera</tp:taxon-name-part></tp:taxon-name>, <tp:taxon-name><tp:taxon-name-part taxon-name-part-type="suborder">Heteroptera</tp:taxon-name-part></tp:taxon-name>) from China, with description of a new species of <italic><tp:taxon-name><tp:taxon-name-part taxon-name-part-type="genus" reg="Plokiophiloides">Plokiophiloides</tp:taxon-name-part></tp:taxon-name></italic></article-title><source>Zookeys</source><day>05</day><month>3</month><year>2021</year><volume>1021</volume><fpage>145</fpage><lpage>157</lpage><pub-id pub-id-type="doi">10.3897/zookeys.1021.56599</pub-id></mixed-citation></tp:treatment-meta><tp:nomenclature><label>Genus:</label><tp:taxon-name><object-id xmlns:xlink="http://www.w3.org/1999/xlink" content-type="arpha" xlink:type="simple">5AEC92E3-E48D-541D-A811-F66EB6864F6E</object-id>
              <tp:taxon-name-part taxon-name-part-type="genus" reg="Plokiophiloides">Plokiophiloides</tp:taxon-name-part>
            </tp:taxon-name><tp:taxon-authority>Carayon, 1974</tp:taxon-authority><tp:nomenclature-citation-list><tp:nomenclature-citation><tp:taxon-name>
                  <tp:taxon-name-part taxon-name-part-type="genus" reg="Plokiophiloides">Plokiophiloides</tp:taxon-name-part>
                </tp:taxon-name><comment>Carayon, 1974: 505.</comment></tp:nomenclature-citation></tp:nomenclature-citation-list></tp:nomenclature><tp:treatment-sec sec-type="type species" id="SECID0ENCAE"><title>Type species by original designation.</title><p><italic><tp:taxon-name><tp:taxon-name-part taxon-name-part-type="genus" reg="Plokiophiloides">Plokiophiloides</tp:taxon-name-part> <tp:taxon-name-part taxon-name-part-type="species" reg="asolen">asolen</tp:taxon-name-part></tp:taxon-name></italic> Carayon, 1974.</p></tp:treatment-sec><tp:treatment-sec sec-type="comments" id="SECID0E5CAE"><title>Comments.</title><p>The genus <italic><tp:taxon-name><tp:taxon-name-part taxon-name-part-type="genus" reg="Plokiophiloides">Plokiophiloides</tp:taxon-name-part></tp:taxon-name></italic> currently includes four species and can be distinguished from other genera of <tp:taxon-name><tp:taxon-name-part taxon-name-part-type="family">Plokiophilidae</tp:taxon-name-part></tp:taxon-name> by the following combined characteristics: a) tarsi 2-segmented, b) hemelytron with a distinct cuneus, c) male pygophore tubular, erect, d) fore femora and middle femora without heavy spines on ventral surface, e) posterior margin of pronotum excavated and mesoscutum broadly exposed, f) male acus shorter than pygophore and its basis simple and g) females without paired external paragenitalia.</p></tp:treatment-sec></tp:taxon-treatment>
