# Supplementary material for: First record of the cimicomorphan family Plokiophilidae (Hemiptera, Heteroptera) from China, with description of a new species of Plokiophiloides
Source: Zookeys. 2021 Mar 5;1021:145–57. doi: 10.3897/zookeys.1021.56599 (PMC7954777; doi:10.3897/zookeys.1021.56599)
Supplement: XML Treatment for Plokiophiloides bannaensis [file zookeys.1021.56599-treatment2.xml]

<!DOCTYPE tp:taxon-treatment
  PUBLIC "-//TaxonX//DTD Taxonomic Treatment Publishing DTD v0 20100105//EN" "tax-treatment-NSO.dtd">
<tp:taxon-treatment xmlns:tp="http://www.plazi.org/taxpub"><tp:treatment-meta><kwd-group><label>Taxon classification</label><kwd><named-content xmlns:xlink="http://www.w3.org/1999/xlink" content-type="kingdom">Animalia</named-content></kwd><kwd><named-content xmlns:xlink="http://www.w3.org/1999/xlink" content-type="order">Hemiptera</named-content></kwd><kwd><named-content xmlns:xlink="http://www.w3.org/1999/xlink" content-type="family">Plokiophilidae</named-content></kwd></kwd-group><mixed-citation publication-type="journal"><person-group><name><surname>Luo</surname><given-names>Jiuyang</given-names></name><name><surname>Peng</surname><given-names>Yanqiong</given-names></name><name><surname>Xie</surname><given-names>Qiang</given-names></name></person-group><article-title>First record of the cimicomorphan family <tp:taxon-name><tp:taxon-name-part taxon-name-part-type="family">Plokiophilidae</tp:taxon-name-part></tp:taxon-name> (<tp:taxon-name><tp:taxon-name-part taxon-name-part-type="order">Hemiptera</tp:taxon-name-part></tp:taxon-name>, <tp:taxon-name><tp:taxon-name-part taxon-name-part-type="suborder">Heteroptera</tp:taxon-name-part></tp:taxon-name>) from China, with description of a new species of <italic><tp:taxon-name><tp:taxon-name-part taxon-name-part-type="genus" reg="Plokiophiloides">Plokiophiloides</tp:taxon-name-part></tp:taxon-name></italic></article-title><source>Zookeys</source><day>05</day><month>3</month><year>2021</year><volume>1021</volume><fpage>145</fpage><lpage>157</lpage><pub-id pub-id-type="doi">10.3897/zookeys.1021.56599</pub-id></mixed-citation></tp:treatment-meta><tp:nomenclature><tp:taxon-name><object-id xmlns:xlink="http://www.w3.org/1999/xlink" content-type="arpha" xlink:type="simple">F181860F-2CAA-5D88-A663-9E7165CC1C8E</object-id>
              <tp:taxon-name-part taxon-name-part-type="genus" reg="Plokiophiloides">Plokiophiloides</tp:taxon-name-part>
              <tp:taxon-name-part taxon-name-part-type="species" reg="bannaensis">bannaensis</tp:taxon-name-part>
              <object-id xmlns:xlink="http://www.w3.org/1999/xlink" content-type="zoobank" xlink:type="simple">http://zoobank.org/738A74B1-4FC3-4DD1-983A-53A5B0CF59CA</object-id>
            </tp:taxon-name><tp:taxon-status xmlns:xlink="http://www.w3.org/1999/xlink" xlink:type="simple">sp. nov.</tp:taxon-status><xref ref-type="fig" rid="F1">Figures 1</xref><xref ref-type="fig" rid="F2">, 2</xref><xref ref-type="fig" rid="F3">, 3</xref><xref ref-type="fig" rid="F4">, 4</xref></tp:nomenclature><tp:treatment-sec sec-type="material" id="SECID0EIFAE"><title>Material.</title><p><bold><italic>Holotype</italic>:</bold> ♂, China, Yunnan Province, Xishuangbanna, Mengla County, Menglun Town, <named-content xmlns:xlink="http://www.w3.org/1999/xlink" content-type="dwc:institutional_code" xlink:type="simple">XTBG</named-content>: <named-content xmlns:xlink="http://www.w3.org/1999/xlink" content-type="dwc:verbatimCoordinates" xlink:type="simple"><named-content content-type="geo-json" specific-use="{&#34;type&#34;:&#34;Point&#34;,&#34;coordinates&#34;:[101.271550,21.916083]}" id="NCID0E2FAE" xlink:type="simple">21°54.965'N, 101°16.293'E</named-content></named-content>; ca. 670 m elev.; leg. Qiang Xie &amp; Jiuyang Luo; 2018-VI-27. <bold><italic>Paratypes</italic></bold>: 5♂♂, 5♀♀, and 2 nymphs, same data as holotype.</p></tp:treatment-sec><tp:treatment-sec sec-type="diagnosis" id="SECID0EDGAE"><title>Diagnosis.</title><p>The new species can be distinguished from the congeners by the combined characteristics: body with red pigment; exocorium with ca. 65 corial glands; whitish precuneal spot on forewing conspicuous; hypocostal lamina extending caudally as a short, pale whitish-yellow projection.</p></tp:treatment-sec><tp:treatment-sec sec-type="description" id="SECID0EIGAE"><title>Description.</title><p><bold>Macropterous male</bold>: Small-sized (1.5–1.7 mm), elongate, relatively flat, forewing exceeding apex of abdomen (Fig. <xref ref-type="fig" rid="F1">1A–D</xref>). <bold><italic>Colouration</italic></bold>: Ground colour and head dark reddish-brown, ocelli and ventral surface of head paler. Antennal segment I dark reddish-brown; segment II light brown, distal 1/3 pale yellow, with reddish tinge; segment III brown, distal 1/4 paler, reddish; segment VI brown, distal 2/3 reddish. Labial segments I and II light reddish; segments III and IV yellowish-brown. Pronotum and propleura darker, dark brown to blackish-brown; middle of mesosternum with longitudinal suture, nearly black. Coxae dark reddish-brown; trochanters, femora and tibiae yellowish-brown, sometimes with reddish tinge; tibiae gradually darker to the apices; tarsi brown, basal and distal part paler (Fig. <xref ref-type="fig" rid="F1">1A–D</xref>). Corium and clavus light brown to brown, middle part of exocorium and outer part of cuneus dark reddish-brown; basal 2/5 of corium light whitish-yellow; the area around costal fracture and the area of membrane that is behind distal end of cuneus whitish. Membrane light brown, with two inconspicuous longitudinal veins; corial process brown (Fig. <xref ref-type="fig" rid="F2">2A</xref>). Posterior margin of abdominal sterna nearly red.</p><fig id="F1" position="float" orientation="portrait"><object-id xmlns:xlink="http://www.w3.org/1999/xlink" content-type="doi" xlink:type="simple">10.3897/zookeys.1021.56599.figure1</object-id><object-id xmlns:xlink="http://www.w3.org/1999/xlink" content-type="arpha" xlink:type="simple">F84BEB4A-26CB-512B-8D6B-D629B1D5A0F5</object-id><label>Figure 1.</label><caption><p>Habitus of <italic><tp:taxon-name><tp:taxon-name-part taxon-name-part-type="genus" reg="Plokiophiloides">Plokiophiloides</tp:taxon-name-part> <tp:taxon-name-part taxon-name-part-type="species" reg="bannaensis">bannaensis</tp:taxon-name-part></tp:taxon-name></italic> sp. nov. <bold>A</bold> male holotype in dorsal view <bold>B</bold> male holotype in ventral view <bold>C</bold> female paratype in dorsal view <bold>D</bold> female paratype in ventral view.</p></caption><graphic xmlns:xlink="http://www.w3.org/1999/xlink" xlink:href="zookeys-1021-145-g001.jpg" position="float" orientation="portrait" xlink:type="simple" id="oo_516975.jpg"><uri content-type="original_file" xlink:type="simple">https://binary.pensoft.net/fig/516975</uri></graphic></fig><fig id="F2" position="float" orientation="portrait"><object-id xmlns:xlink="http://www.w3.org/1999/xlink" content-type="doi" xlink:type="simple">10.3897/zookeys.1021.56599.figure2</object-id><object-id xmlns:xlink="http://www.w3.org/1999/xlink" content-type="arpha" xlink:type="simple">57C40716-E8BB-5065-AB13-A0F04D74EAE4</object-id><label>Figure 2.</label><caption><p>Morphology of <italic><tp:taxon-name><tp:taxon-name-part taxon-name-part-type="genus" reg="Plokiophiloides">Plokiophiloides</tp:taxon-name-part> <tp:taxon-name-part taxon-name-part-type="species" reg="bannaensis">bannaensis</tp:taxon-name-part></tp:taxon-name></italic> sp. nov. <bold>A</bold> male forewing in dorsal view <bold>B</bold> male hind-wing in dorsal view <bold>C</bold> female abdomen in dorsal view <bold>D</bold> male genitalia in dorsal view <bold>E</bold> male genitalia in lateral view <bold>F</bold> male genitalia in ventral view. Abbreviations: a = acus; <abbrev xmlns:xlink="http://www.w3.org/1999/xlink" xlink:title="articulatory apparatus" id="ABBRID0E5IAE" xlink:type="simple">ap</abbrev> = articulatory apparatus; <abbrev xmlns:xlink="http://www.w3.org/1999/xlink" xlink:title="abdominal scent gland orifice" id="ABBRID0ECJAE" xlink:type="simple">asg</abbrev> = abdominal scent gland orifice; <abbrev xmlns:xlink="http://www.w3.org/1999/xlink" xlink:title="costal fracture" id="ABBRID0EGJAE" xlink:type="simple">cf</abbrev> = costal fracture; <abbrev xmlns:xlink="http://www.w3.org/1999/xlink" xlink:title="corial process" id="ABBRID0EKJAE" xlink:type="simple">cp</abbrev> = corial process; e = egg; <abbrev xmlns:xlink="http://www.w3.org/1999/xlink" xlink:title="left paramere" id="ABBRID0EOJAE" xlink:type="simple">lp</abbrev> = left paramere; <abbrev xmlns:xlink="http://www.w3.org/1999/xlink" xlink:title="phallosoma" id="ABBRID0ESJAE" xlink:type="simple">ph</abbrev> = phallosoma; <abbrev xmlns:xlink="http://www.w3.org/1999/xlink" xlink:title="pygophore" id="ABBRID0EWJAE" xlink:type="simple">py</abbrev> = pygophore; <abbrev xmlns:xlink="http://www.w3.org/1999/xlink" xlink:title="right paramere" id="ABBRID0E1JAE" xlink:type="simple">rp</abbrev> = right paramere; <abbrev xmlns:xlink="http://www.w3.org/1999/xlink" xlink:title="abdominal tergite 8" id="ABBRID0E5JAE" xlink:type="simple">t8</abbrev> = abdominal tergite 8; <abbrev xmlns:xlink="http://www.w3.org/1999/xlink" xlink:title="abdominal ventrite 8" id="ABBRID0ECKAE" xlink:type="simple">v8</abbrev> = abdominal ventrite 8.</p></caption><graphic xmlns:xlink="http://www.w3.org/1999/xlink" xlink:href="zookeys-1021-145-g002.jpg" position="float" orientation="portrait" xlink:type="simple" id="oo_516976.jpg"><uri content-type="original_file" xlink:type="simple">https://binary.pensoft.net/fig/516976</uri></graphic></fig><p><bold><italic>Surface and vestiture</italic>:</bold> Head, thorax, corium and clavus forewing and abdomen covered with relatively sparse and uniformly long semi-erect setae (Fig. <xref ref-type="fig" rid="F1">1A–D</xref>). Thorax (except for calli, mesoepleurae and metapleurae) and surface of forewing densely covered by microtrichia (Fig. <xref ref-type="fig" rid="F3">3B–G</xref>). Antennae and legs covered with dense, long, semi-erect setae.</p><fig id="F3" position="float" orientation="portrait"><object-id xmlns:xlink="http://www.w3.org/1999/xlink" content-type="doi" xlink:type="simple">10.3897/zookeys.1021.56599.figure3</object-id><object-id xmlns:xlink="http://www.w3.org/1999/xlink" content-type="arpha" xlink:type="simple">62CEF511-DD89-5369-A3C9-CC8F04235734</object-id><label>Figure 3.</label><caption><p>Scanning electron micrographs of <italic><tp:taxon-name><tp:taxon-name-part taxon-name-part-type="genus" reg="Plokiophiloides">Plokiophiloides</tp:taxon-name-part> <tp:taxon-name-part taxon-name-part-type="species" reg="bannaensis">bannaensis</tp:taxon-name-part></tp:taxon-name></italic> sp. nov. <bold>A</bold> male forewing in dorsal view <bold>B</bold> male forewing in dorsal view (with all corial glands) <bold>C</bold> detail of corial gland in dorsal view <bold>D</bold> male cuneus and costal fracture of forewing in ventral view <bold>E</bold> male head and thorax in lateral view (with all wings and legs removed) <bold>F</bold> male thorax in ventral view (with all wings and legs removed) <bold>G</bold> right lateral view of meso- and metathorax <bold>H</bold> male fore tibia anterior view. Abbreviations: <abbrev xmlns:xlink="http://www.w3.org/1999/xlink" xlink:title="corial gland" id="ABBRID0E4LAE" xlink:type="simple">cg</abbrev> = corial gland; <abbrev xmlns:xlink="http://www.w3.org/1999/xlink" xlink:title="corial glands" id="ABBRID0EBMAE" xlink:type="simple">cgs</abbrev> = corial glands; <abbrev xmlns:xlink="http://www.w3.org/1999/xlink" xlink:title="first segment of tarsus" id="ABBRID0EFMAE" xlink:type="simple">ts1</abbrev> = first segment of tarsus; <abbrev xmlns:xlink="http://www.w3.org/1999/xlink" xlink:title="second segment of tarsus" id="ABBRID0EJMAE" xlink:type="simple">ts2</abbrev> = second segment of tarsus.</p></caption><graphic xmlns:xlink="http://www.w3.org/1999/xlink" xlink:href="zookeys-1021-145-g003.jpg" position="float" orientation="portrait" xlink:type="simple" id="oo_516977.jpg"><uri content-type="original_file" xlink:type="simple">https://binary.pensoft.net/fig/516977</uri></graphic></fig><p><bold><italic>Structure</italic>: Head</bold> porrect, cylindrical, length subequal to width. Eyes away from collar; minimum dorsal interocular distance greater than 2× the same distance ventrally. Ocelli large, widely separated from each other. Two pairs of strikingly-long setae placed on dorsal surface of head, one pair of setae located in inner part of eyes, at level of anterior margin of eyes, the other located in the posterolateral part of ocelli (Fig. <xref ref-type="fig" rid="F3">3E</xref>). Antennae thin, terete; segment I thicker than the others, segment II gradually thickening towards the apex, tip of segment IV fusiform; ratio of length of antennal segments I : II : III : IV = 3 : 7 : 7 : 9 (see Table <xref ref-type="table" rid="T1">1</xref>). Labium slender, nearly reaching to posterior margin of mesosternum, segment I very short and wide; ratio of length of labial segments I : II : III : IV = 1 : 2.3 : 4 : 7. <bold>Thorax</bold>: pronotum trapezoidal, with distinct collar, one pair of extraordinarily-long setae placed in dorsal surface of collar; lateral margins of posterior lobe straight; posterior margin strongly excavated, broadly exposed mesoscutum; ratio of maximum length to maximum width = 1 : 2 (Fig. <xref ref-type="fig" rid="F3">3E–G</xref>). Costal margin of corium almost straight; hypocostal lamina extending caudally as a short, pale whitish-yellow end; costal fracture deep, almost reaching medial furrow, located ca. 3/4 from the base of corium (Fig. <xref ref-type="fig" rid="F3">3A, B</xref>). Venation of hind-wing as in Fig. <xref ref-type="fig" rid="F2">2B</xref>. Legs slender, femora and tibiae without heavy spines on distoventral surface, fore- and middle tibiae with a cleaning comb on apices of ventral surface; tarsi long and slender, 2-segmented, segment I very short, segment II elongate; claws long, inner claw longer than outer (Fig. <xref ref-type="fig" rid="F3">3H</xref>). <bold>Abdomen</bold>: Sterna entire, mediotergites membranous, except for segments I and II with discontinuous remnants of mediotergites and segment VII with a sclerotised medial plate. Abdominal scent gland orifice distinct. Segment VIII with a long, bell-shaped tergum and a U-shaped ventrite. <bold>Male genitalia</bold>: Pygophore tubular, symmetrical, slightly curved, ventral basal part moderately rounded and bulging. Parameres symmetrical. Phallosoma simple, long. Acus thin, shorter than pygophore, generally curving to the right (Fig. <xref ref-type="fig" rid="F2">2D–F</xref>).</p><table-wrap id="T1" position="float" orientation="portrait"><label>Table 1.</label><caption><p>Measurements (in mm) of <italic><tp:taxon-name><tp:taxon-name-part taxon-name-part-type="genus" reg="Plokiophiloides">Plokiophiloides</tp:taxon-name-part> <tp:taxon-name-part taxon-name-part-type="species" reg="bannaensis">bannaensis</tp:taxon-name-part></tp:taxon-name></italic> sp. nov.</p></caption><table id="TID0EYVAE" rules="all"><tbody><tr><th rowspan="1" colspan="1">Body part</th><th rowspan="1" colspan="1">Male holotype</th><th rowspan="1" colspan="1">Male (n = 5)</th><th rowspan="1" colspan="1">Female (n = 5)</th><th rowspan="1" colspan="1">Last instar nymph (n = 2)</th></tr><tr><td rowspan="1" colspan="1">length of body</td><td rowspan="1" colspan="1">1.62</td><td rowspan="1" colspan="1">1.50–1.71</td><td rowspan="1" colspan="1">1.59–1.68</td><td rowspan="1" colspan="1">1.34–1.37</td></tr><tr><td rowspan="1" colspan="1">length of head</td><td rowspan="1" colspan="1">0.22</td><td rowspan="1" colspan="1">0.19–0.21</td><td rowspan="1" colspan="1">0.23–0.25</td><td rowspan="1" colspan="1">0.20</td></tr><tr><td rowspan="1" colspan="1">greatest width across eyes</td><td rowspan="1" colspan="1">0.21</td><td rowspan="1" colspan="1">0.19–0.23</td><td rowspan="1" colspan="1">0.19–0.22</td><td rowspan="1" colspan="1">0.20–0.21</td></tr><tr><td rowspan="1" colspan="1">minimum dorsal interocular distance</td><td rowspan="1" colspan="1">0.14</td><td rowspan="1" colspan="1">0.12–0.14</td><td rowspan="1" colspan="1">0.12</td><td rowspan="1" colspan="1">0.14–0.15</td></tr><tr><td rowspan="1" colspan="1">minimum ventral interocular distance</td><td rowspan="1" colspan="1">0.05</td><td rowspan="1" colspan="1">0.05</td><td rowspan="1" colspan="1">0.05</td><td rowspan="1" colspan="1">0.09–0.12</td></tr><tr><td rowspan="1" colspan="1">total length of antennae</td><td rowspan="1" colspan="1">0.76</td><td rowspan="1" colspan="1">0.72–0.83</td><td rowspan="1" colspan="1">0.74–0.80</td><td rowspan="1" colspan="1">0.67–0.70</td></tr><tr><td rowspan="1" colspan="1">length of antennal segment I</td><td rowspan="1" colspan="1">0.09</td><td rowspan="1" colspan="1">0.07–0.09</td><td rowspan="1" colspan="1">0.08–0.09</td><td rowspan="1" colspan="1">0.08–0.09</td></tr><tr><td rowspan="1" colspan="1">length of antennal segment II</td><td rowspan="1" colspan="1">0.2</td><td rowspan="1" colspan="1">0.20–0.23</td><td rowspan="1" colspan="1">0.19–0.22</td><td rowspan="1" colspan="1">0.17</td></tr><tr><td rowspan="1" colspan="1">length of antennal segment III</td><td rowspan="1" colspan="1">0.21</td><td rowspan="1" colspan="1">0.18–0.23</td><td rowspan="1" colspan="1">0.19–0.23</td><td rowspan="1" colspan="1">0.17–0.18</td></tr><tr><td rowspan="1" colspan="1">length of antennal segment IV</td><td rowspan="1" colspan="1">0.26</td><td rowspan="1" colspan="1">0.26–0.28</td><td rowspan="1" colspan="1">0.26–0.28</td><td rowspan="1" colspan="1">0.24–0.27</td></tr><tr><td rowspan="1" colspan="1">total length of labium</td><td rowspan="1" colspan="1">0.55</td><td rowspan="1" colspan="1">0.55–0.59</td><td rowspan="1" colspan="1">0.53–0.58</td><td rowspan="1" colspan="1">0.48–0.54</td></tr><tr><td rowspan="1" colspan="1">length of labial segment I</td><td rowspan="1" colspan="1">0.04</td><td rowspan="1" colspan="1">0.03–0.05</td><td rowspan="1" colspan="1">0.03–0.05</td><td rowspan="1" colspan="1">0.03</td></tr><tr><td rowspan="1" colspan="1">length of labial segment II</td><td rowspan="1" colspan="1">0.08</td><td rowspan="1" colspan="1">0.09–0.10</td><td rowspan="1" colspan="1">0.08–0.10</td><td rowspan="1" colspan="1">0.09–0.10</td></tr><tr><td rowspan="1" colspan="1">length of labial segment III</td><td rowspan="1" colspan="1">0.15</td><td rowspan="1" colspan="1">0.15–0.17</td><td rowspan="1" colspan="1">0.15–0.17</td><td rowspan="1" colspan="1">0.12–0.15</td></tr><tr><td rowspan="1" colspan="1">length of labial segment IV</td><td rowspan="1" colspan="1">0.28</td><td rowspan="1" colspan="1">0.26–0.28</td><td rowspan="1" colspan="1">0.25–0.28</td><td rowspan="1" colspan="1">0.24–0.26</td></tr><tr><td rowspan="1" colspan="1">greatest length of pronotum</td><td rowspan="1" colspan="1">0.26</td><td rowspan="1" colspan="1">0.23–0.27</td><td rowspan="1" colspan="1">0.24–0.26</td><td rowspan="1" colspan="1">0.18–0.19</td></tr><tr><td rowspan="1" colspan="1">width of pronotum</td><td rowspan="1" colspan="1">0.48</td><td rowspan="1" colspan="1">0.45–0.53</td><td rowspan="1" colspan="1">0.44–0.50</td><td rowspan="1" colspan="1">0.28–0.30</td></tr><tr><td rowspan="1" colspan="1">length of fore femur</td><td rowspan="1" colspan="1">0.34</td><td rowspan="1" colspan="1">0.31–0.38</td><td rowspan="1" colspan="1">0.31–0.33</td><td rowspan="1" colspan="1">0.29–0.30</td></tr><tr><td rowspan="1" colspan="1">length of fore tibia</td><td rowspan="1" colspan="1">0.34</td><td rowspan="1" colspan="1">0.33–0.40</td><td rowspan="1" colspan="1">0.34–0.35</td><td rowspan="1" colspan="1">0.31–0.33</td></tr><tr><td rowspan="1" colspan="1">length of middle femur</td><td rowspan="1" colspan="1">0.38</td><td rowspan="1" colspan="1">0.34–0.40</td><td rowspan="1" colspan="1">0.36–0.38</td><td rowspan="1" colspan="1">0.34–0.36</td></tr><tr><td rowspan="1" colspan="1">length of middle tibia</td><td rowspan="1" colspan="1">0.36</td><td rowspan="1" colspan="1">0.33–0.42</td><td rowspan="1" colspan="1">0.37–0.40</td><td rowspan="1" colspan="1">0.33–0.34</td></tr><tr><td rowspan="1" colspan="1">length of hind femur</td><td rowspan="1" colspan="1">0.49</td><td rowspan="1" colspan="1">0.49–0.55</td><td rowspan="1" colspan="1">0.50–0.53</td><td rowspan="1" colspan="1">0.45–0.47</td></tr><tr><td rowspan="1" colspan="1">length of hind tibia</td><td rowspan="1" colspan="1">0.56</td><td rowspan="1" colspan="1">0.56–0.64</td><td rowspan="1" colspan="1">0.56–0.60</td><td rowspan="1" colspan="1">0.51</td></tr><tr><td rowspan="1" colspan="1">length of forewing</td><td rowspan="1" colspan="1">1.08</td><td rowspan="1" colspan="1">1.05–1.24</td><td rowspan="1" colspan="1">1.07–1.19</td><td rowspan="1" colspan="1"/></tr><tr><td rowspan="1" colspan="1">length of abdomen</td><td rowspan="1" colspan="1">0.59</td><td rowspan="1" colspan="1">0.54–0.76</td><td rowspan="1" colspan="1">0.73–0.91</td><td rowspan="1" colspan="1">0.63–0.65</td></tr><tr><td rowspan="1" colspan="1">width of abdomen</td><td rowspan="1" colspan="1">0.45</td><td rowspan="1" colspan="1">0.36–0.57</td><td rowspan="1" colspan="1">0.54–0.57</td><td rowspan="1" colspan="1">0.41–0.43</td></tr></tbody></table></table-wrap><p><bold><italic>Macropterous female</italic>: Colouration, surface and vestiture and structures of head and thorax</bold> as in male. <bold>Abdomen</bold>: Pregenital segments as in male, except for segment VII-IX with sclerotised, medial plates (Fig. <xref ref-type="fig" rid="F2">2C</xref>). <bold>Female genitalia</bold>: No paragenitalia present, boundary of ventrites VIII and IX are unidentified; proctiger simple.</p></tp:treatment-sec><tp:treatment-sec sec-type="etymology" id="SECID0ES3AE"><title>Etymology.</title><p>The specific name is derived from the abbreviated form of Xishuangbanna, the type locality of the new species.</p><fig id="F4" position="float" orientation="portrait"><object-id xmlns:xlink="http://www.w3.org/1999/xlink" content-type="doi" xlink:type="simple">10.3897/zookeys.1021.56599.figure4</object-id><object-id xmlns:xlink="http://www.w3.org/1999/xlink" content-type="arpha" xlink:type="simple">C1B649C6-F7AC-5463-AE9A-EA7AF54CA74B</object-id><label>Figure 4.</label><caption><p>Habitus images of live individuals for <italic><tp:taxon-name><tp:taxon-name-part taxon-name-part-type="genus" reg="Plokiophiloides">Plokiophiloides</tp:taxon-name-part> <tp:taxon-name-part taxon-name-part-type="species" reg="bannaensis">bannaensis</tp:taxon-name-part></tp:taxon-name></italic> sp. nov. and spider host <italic><tp:taxon-name><tp:taxon-name-part taxon-name-part-type="genus" reg="Hippasa">Hippasa</tp:taxon-name-part></tp:taxon-name></italic> sp. <bold>A</bold> an adult of <italic><tp:taxon-name><tp:taxon-name-part taxon-name-part-type="genus" reg="Plokiophiloides">Plokiophiloides</tp:taxon-name-part> <tp:taxon-name-part taxon-name-part-type="species" reg="bannaensis">bannaensis</tp:taxon-name-part></tp:taxon-name></italic> sp. nov. on web <bold>B</bold> an individual of <italic><tp:taxon-name><tp:taxon-name-part taxon-name-part-type="genus" reg="Hippasa">Hippasa</tp:taxon-name-part></tp:taxon-name></italic> sp. in funnel of the web <bold>C</bold> an adult and a nymph of <italic><tp:taxon-name><tp:taxon-name-part taxon-name-part-type="genus" reg="Plokiophiloides">Plokiophiloides</tp:taxon-name-part> <tp:taxon-name-part taxon-name-part-type="species" reg="bannaensis">bannaensis</tp:taxon-name-part></tp:taxon-name></italic> sp. nov. near funnel of the web.</p></caption><graphic xmlns:xlink="http://www.w3.org/1999/xlink" xlink:href="zookeys-1021-145-g004.jpg" position="float" orientation="portrait" xlink:type="simple" id="oo_516978.jpg"><uri content-type="original_file" xlink:type="simple">https://binary.pensoft.net/fig/516978</uri></graphic></fig></tp:treatment-sec><tp:treatment-sec sec-type="distribution" id="SECID0EZ5AE"><title>Distribution.</title><p>Known only from the type locality, <named-content xmlns:xlink="http://www.w3.org/1999/xlink" content-type="dwc:institutional_code" xlink:type="simple">XTBG</named-content>, Xishuangbanna, Yunnan Province, China (Fig. <xref ref-type="fig" rid="F5">5</xref>).</p><fig id="F5" position="float" orientation="portrait"><object-id xmlns:xlink="http://www.w3.org/1999/xlink" content-type="doi" xlink:type="simple">10.3897/zookeys.1021.56599.figure5</object-id><object-id xmlns:xlink="http://www.w3.org/1999/xlink" content-type="arpha" xlink:type="simple">6101A745-3059-5B19-AF52-148CC7FF7E82</object-id><label>Figure 5.</label><caption><p>Distribution of all species of <italic><tp:taxon-name><tp:taxon-name-part taxon-name-part-type="genus" reg="Plokiophiloides">Plokiophiloides</tp:taxon-name-part></tp:taxon-name></italic> Carayon, 1974, red dot = type locality of <italic><tp:taxon-name><tp:taxon-name-part taxon-name-part-type="genus" reg="Plokiophiloides">P.</tp:taxon-name-part> <tp:taxon-name-part taxon-name-part-type="species" reg="bannaensis">bannaensis</tp:taxon-name-part></tp:taxon-name></italic> sp. nov.; blue dots = <italic><tp:taxon-name><tp:taxon-name-part taxon-name-part-type="genus" reg="Plokiophiloides">P.</tp:taxon-name-part> <tp:taxon-name-part taxon-name-part-type="species" reg="asolen">asolen</tp:taxon-name-part></tp:taxon-name></italic>; green dot = <italic><tp:taxon-name><tp:taxon-name-part taxon-name-part-type="genus" reg="Plokiophiloides">P.</tp:taxon-name-part> <tp:taxon-name-part taxon-name-part-type="species" reg="steineri">steineri</tp:taxon-name-part></tp:taxon-name></italic>, orange dots = <italic><tp:taxon-name><tp:taxon-name-part taxon-name-part-type="genus" reg="Plokiophiloides">P.</tp:taxon-name-part> <tp:taxon-name-part taxon-name-part-type="species" reg="pilosus">pilosus</tp:taxon-name-part></tp:taxon-name></italic>, yellow dots = <italic><tp:taxon-name><tp:taxon-name-part taxon-name-part-type="genus" reg="Plokiophiloides">P.</tp:taxon-name-part> <tp:taxon-name-part taxon-name-part-type="species" reg="balachowskyi">balachowskyi</tp:taxon-name-part></tp:taxon-name></italic>.</p></caption><graphic xmlns:xlink="http://www.w3.org/1999/xlink" xlink:href="zookeys-1021-145-g005.jpg" position="float" orientation="portrait" xlink:type="simple" id="oo_516979.jpg"><uri content-type="original_file" xlink:type="simple">https://binary.pensoft.net/fig/516979</uri></graphic></fig></tp:treatment-sec></tp:taxon-treatment>
